# Supplementary material for: UBASH3A deficiency accelerates type 1 diabetes development and enhances salivary gland inflammation in NOD mice
Source: Sci Rep. 2020 Jul 21;10:12019. doi: 10.1038/s41598-020-68956-6 (PMC7374577; doi:10.1038/s41598-020-68956-6)
Supplement: Supplementary file 3 — Supplementary Table 1 [file 41598_2020_68956_MOESM3_ESM.xlsx]

## Sheet: Female
			number of islets in each score catagory
NOD/ShiLtJ	mouse ID	mean insulitis score	0	1	2	3	4	total islets scored
	ZZ00045	0.214286	24	2	2	0	0	28
	ZZ00046	1.97368	4	5	19	8	2	38
	ZZ00047	1.37778	11	9	22	3	0	45
	ZZ00048	2.13514	2	3	21	10	1	37
	ZZ00049	0.861111	16	10	9	1	0	36
	ZZ00144	1.11628	13	17	8	5	0	43
	ZZ00164	2.16129	1	6	15	5	4	31
	ZZ00165	1.81579	7	6	15	7	3	38
Ubash3a-m1	mouse ID	mean insulitis score	0	1	2	3	4	total islets scored
	ZW00021	1.65	6	10	16	8	0	40
	ZW00022	3.75	0	0	0	4	12	16
	ZW00023	3.47368	0	0	0	10	9	19
	ZW00069	2.89189	0	0	11	19	7	37
	ZW00054	3.03125	0	0	10	11	11	32
	ZW00055	3.61765	0	0	0	13	21	34
	ZW00056	3.78571	0	0	0	3	11	14
	ZW00057	3.6	0	0	0	8	12	20
	ZW00081	2.73529	1	3	9	12	9	34
	ZW00082	1.58824	9	6	11	6	2	34
	ZW00087	3.66667	0	0	0	7	14	21
Ubash3a-m3	mouse ID	mean insulitis score	0	1	2	3	4	total islets scored
	ZY00032	1.91667	2	11	13	8	2	36
	ZY00060	3.37931	0	0	0	18	11	29
	ZY00077	1.69231	6	11	13	7	2	39
	ZY00098	3.83333	0	0	0	1	5	6
	ZY00099	3.09375	0	0	10	9	13	32
	ZY00100	3.77778	0	0	0	2	7	9
	ZY00122	1.48571	9	7	13	5	1	35
	ZY00123	2	6	5	15	9	4	39
	ZY00124	2.125	7	6	8	13	6	40
	ZY00129	3.875	0	0	0	1	7	8

## Sheet: Male
			number of islets in each score catagory
NOD/ShiLtJ	mouse ID	mean insulitis score	0	1	2	3	4	total islets scored
	ZZ00024	0.814815	15	4	6	2	0	27
	ZZ00025	0.862069	16	4	6	3	0	29
	ZZ00026	0.807692	16	2	5	3	0	26
	ZZ00034	1.51515	11	5	7	9	1	33
	ZZ00060	0.794118	18	5	11	0	0	34
	ZZ00113	0.815789	20	5	13	0	0	38
	ZZ00114	1.125	16	8	11	5	0	40
	ZZ00115	1.08824	14	6	11	3	0	34
Ubash3a-m1	mouse ID	mean insulitis score	0	1	2	3	4	total islets scored
	ZW00024	1.77273	4	10	24	4	2	44
	ZW00025	2.61905	0	6	15	10	11	42
	ZW00051	0.885714	19	2	13	1	0	35
	ZW00052	0.8	14	8	8	0	0	30
	ZW00067	2.30303	1	5	14	9	4	33
	ZW00058	1.61538	11	6	13	5	4	39
	ZW00059	1.52632	9	7	16	5	1	38
Ubash3a-m3	mouse ID	mean insulitis score	0	1	2	3	4	total islets scored
	ZY00028	1.88889	1	11	17	5	2	36
	ZY00035	1	15	7	11	2	0	35
	ZY00036	1.55882	6	8	16	3	1	34
	ZY00041	2.14706	2	4	18	7	3	34
	ZY00042	1.60606	7	6	15	3	2	33
	ZY00085	0.894737	14	14	10	0	0	38
	ZY00086	2.2973	3	4	14	11	5	37
	ZY00087	0.514286	22	8	5	0	0	35
	ZY00088	1.7	9	8	13	6	4	40
	ZY00089	0.757576	17	8	7	1	0	33
	ZY00090	2.16667	2	6	11	7	4	30
	ZY00091	2	5	5	16	11	2	39
